# Supplementary material for: Genome-Wide Identification and Expression Analysis of CCO Gene Family in Liriodendron chinense
Source: Plants (Basel). 2023 May 14;12(10):1975. doi: 10.3390/plants12101975 (PMC10220847; doi:10.3390/plants12101975)
Supplement: Supplementary file 1 [file plants-12-01975-s001.zip › Supplementary Table S1.xlsx]

## Sheet: CCOs ID list
Sorghum bicolor	Sobic.010G050300	SbCCDLc
	Sobic.003G293600	SbCCD8c
	Sobic.005G105700	SbCCD8b
	Sobic.004G268500	SbCCD4
	Sobic.007G170300	SbCCD8a
	Sobic.001G509200	SbCCD1
	Sobic.001G155300	SbNCED2
	Sobic.006G170300	SbCCD7
	Sobic.002G168700	SbCCDLb
	Sobic.002G168800	SbCCDLa
	Sobic.002G037400	SbNCED1
Oryza sativa	LOC_Os08g28240	OsCCDLb
	LOC_Os08g28410	OsCCDLa
	LOC_Os04g46470	OsCCD7
	LOC_Os07g05940	OsNCED1
	LOC_Os01g38580	OsCCD8a
	LOC_Os01g54270	OsCCD8b
	LOC_Os03g44380	OsNCED3
	LOC_Os02g47510	OsCCD4b
	LOC_Os09g15240	OsCCDLc
	LOC_Os12g44310	OsCCD1
	LOC_Os12g24800	OsCCD4a
	LOC_Os12g42280	OsNCED5
Vitis vinifera	VIT_216s0039g01370	VvCCD4a
	VIT_215s0021g02190	VvCCD7
	VIT_202s0087g00910	VvCCD4c
	VIT_202s0087g00930	VvCCD4b
	VIT_213s0064g00840	VvCCD1b
	VIT_213s0064g00810	VvCCD1a
	VIT_210s0003g03750	VvNCED3b
	VIT_219s0093g00550	VvNCED3a
	VIT_204s0008g03510	VvCCDLb
	VIT_204s0008g03480	VvCCDLa
	VIT_204s0008g03380	VvCCD8
	VIT_205s0051g00670	VvNCED6
Solanum lycopersicum	Solyc07g056570.1.1	SlNCED3a
	Solyc05g053530.1.1	SlNCED6
	Solyc11g071227.1.1	SlCCDLb
	Solyc08g066650.3.1	SlCCD8
	Solyc08g075490.4.1	SlCCD4b
	Solyc08g016720.1.1	SlNCED3b
	Solyc08g066720.3.1	SlCCDLa
	Solyc08g075480.4.1	SlCCD4a
	Solyc01g087250.3.1	SlCCD1b
	Solyc01g090660.3.1	SlCCD7
	Solyc01g087260.4.1	SlCCD1a
Arabidopsis thaliana	AT1G30100.1	AtNCED5
	AT1G78390.1	AtNCED9
	AT2G44990.1	AtCCD7
	AT3G14440.1	AtNCED3
	AT3G24220.1	AtNCED6
	AT3G63520.1	AtCCD1
	AT4G18350.1	AtNCED2
	AT4G19170.1	AtCCD4
	AT4G32810.1	AtCCD8
Zea mays	Zm00001d018819	ZmNCED1b
	Zm00001d020069	ZmCCDLa
	Zm00001d007876	ZmNCED1a
	Zm00001d002736	ZmCCD7
	Zm00001d033222	ZmNCED3b
	Zm00001d031086	ZmNCED2b
	Zm00001d043442	ZmCCD8
	Zm00001d041319	ZmNCED2a
	Zm00001d045232	ZmCCDLb
	Zm00001d048373	ZmCCD1
	Zm00001d051556	ZmCCD4b
	Zm00001d017766	ZmCCD4a
	Zm00001d013689	ZmNCED3a
Cinnamomum kanehirae	CKAN_00071100|CKAN_00071100	CkCCD8
	CKAN_00175700|CKAN_00175700	CkCCDLb
	CKAN_00175800|CKAN_00175800	CkCCDLa
	CKAN_00625800|CKAN_00625800	CkCCD1
	CKAN_01050200|CKAN_01050200	CkNCED3a
	CKAN_01473400|CKAN_01473400	CkNCED3b
	CKAN_01617000|CKAN_01617000	CkCCD4
	CKAN_01784800|CKAN_01784800	CkNCED3c
	CKAN_01885500|CKAN_01885500	CkCCD7
	CKAN_02546900|CKAN_02546900	CkNCED6a
	CKAN_02675200|CKAN_02675200	CkNCED6c
	CKAN_02675300|CKAN_02675300	CkNCED6b
Amborella trichopoda	evm_27.TU.AmTr_v1.0_scaffold00092.158	AtrNCED3
	evm_27.TU.AmTr_v1.0_scaffold00022.400	AtrCCD1b
	evm_27.TU.AmTr_v1.0_scaffold00022.401	AtrCCD1a
	evm_27.TU.AmTr_v1.0_scaffold00011.172	AtrCCD4
	evm_27.TU.AmTr_v1.0_scaffold00039.158	AtrNCED1
	evm_27.TU.AmTr_v1.0_scaffold00056.38	AtrCCD8b
	evm_27.TU.AmTr_v1.0_scaffold00056.17	AtrCCDLb
	evm_27.TU.AmTr_v1.0_scaffold00056.18	AtrCCDLa
	evm_27.TU.AmTr_v1.0_scaffold00050.103	AtrCCD8a
Liriodendron chinense	Lchi30590	LcNCED3b
	Lchi24696	LcNCED3a
	Lchi23418	LcCCD4b
	Lchi08467	LcCCD4a
	Lchi06123	LcCCD1a
	Lchi06122	LcCCD1b
	Lchi08902	LcCCDLa
	Lchi08924	LcCCD8
	Lchi08901	LcCCDLb
	Lchi06042	LcCCD7

## Sheet: Structure and motif information
Gene ID	Gene Name	motif	Num of Exon	Num of Intron	Num of CDS	Num of UTR
LOC_Os08g28410	OsCCDLa	8	12	11	12	0
LOC_Os08g28240	OsCCDLb	11	13	12	13	0
Zm00001d020069	ZmCCDLa	9	12	11	12	2
LOC_Os09g15240	OsCCDLc	9	12	11	12	0
Sobic.002G168800	SbCCDLa	13	14	13	13	3
Sobic.002G168700	SbCCDLb	11	11	10	11	2
Zm00001d045232	ZmCCDLb	11	12	11	12	2
Sobic.010G050300	SbCCDLc	11	13	12	13	2
scaffold00056.18	AtrCCDLa	8	10	9	10	0
scaffold00056.17	AtrCCDLb	10	9	8	9	0
Lchi08902	LcCCDLa	11	13	12	13	0
CKAN_00175800	CkCCDLa	10	10	9	10	0
Solyc08g066720	SlCCDLa	9	9	8	9	2
Solyc11g071227.1	SlCCDLb	11	13	12	13	2
Lchi08901	LcCCDLb	6	8	7	8	0
CKAN_00175700	CkCCDLb	11	12	11	12	0
VIT_204s0008g03480	VvCCDLa	11	13	12	13	0
VIT_204s0008g03510	VvCCDLb	11	12	11	12	0
LOC_Os04g46470	OsCCD7	8	7	6	7	2
Zm00001d002736	ZmCCD7	9	7	6	7	2
Sobic.006G170300	SbCCD7	10	7	6	7	1
Lchi06042	LcCCD7	7	5	4	5	0
CKAN_01885500	CkCCD7	9	7	6	7	0
Solyc01g090660	SlCCD7	8	7	6	7	1
AT2G44990	AtCCD7	9	7	6	7	0
VIT_215s0021g02190	VvCCD7	8	6	5	6	0
LOC_Os01g38580	OsCCD8a	9	6	5	5	3
Sobic.007G170300	SbCCD8a	9	5	4	5	2
Sobic.005G105700	SbCCD8b	9	5	4	5	2
AT4G32810	AtCCD8	9	6	5	6	2
scaffold00050.103	AtrCCD8a	10	6	5	6	0
LOC_Os01g54270	OsCCD8b	9	9	8	9	0
Zm00001d043442	ZmCCD8	9	4	3	4	2
Sobic.003G293600	SbCCD8c	9	4	3	4	2
Lchi08924	LcCCD8	9	6	5	6	0
CKAN_00071100	CkCCD8	9	6	5	6	0
VIT_204s0008g03380	VvCCD8	9	5	4	5	0
Solyc08g066650	SlCCD8	10	6	5	6	2
scaffold00056.38	AtrCCD8b	8	5	4	5	0
scaffold00022.401	AtrCCD1a	11	11	10	11	0
scaffold00022.400	AtrCCD1b	14	14	13	14	0
AT3G63520	AtCCD1	13	14	13	14	2
VIT_213s0064g00810	VvCCD1a	13	14	13	14	0
VIT_213s0064g00840	VvCCD1b	13	14	13	14	0
Solyc01g087260	SlCCD1a	13	14	13	14	2
Solyc01g087250	SlCCD1b	13	14	13	14	2
CKAN_00625800	CkCCD1	24	25	24	25	0
Lchi06123	LcCCD1a	8	12	11	10	4
Lchi06122	LcCCD1b	8	11	10	9	4
LOC_Os12g44310	OsCCD1	13	14	13	14	2
Zm00001d048373	ZmCCD1	13	14	13	14	2
Sobic.001G509200	SbCCD1	12	13	12	13	0
scaffold00011.172	AtrCCD4	12	1	0	1	0
LOC_Os12g24800	OsCCD4a	12	1	0	1	2
LOC_Os02g47510	OsCCD4b	12	1	0	1	2
Zm00001d017766	ZmCCD4a	12	1	0	1	0
Zm00001d051556	ZmCCD4b	12	1	0	1	0
Sobic.004G268500	SbCCD4	12	2	1	1	2
VIT_216s0039g01370	VvCCD4a	13	2	1	2	0
CKAN_01617000	CkCCD4	13	1	0	1	0
Lchi08467	LcCCD4a	9	2	1	2	0
Lchi23418	LcCCD4b	11	2	1	2	0
VIT_202s0087g00930	VvCCD4b	12	1	0	1	0
AT4G19170	AtCCD4	13	1	0	1	2
VIT_202s0087g00910	VvCCD4c	12	1	0	1	0
Solyc08g075480	SlCCD4a	12	2	1	2	1
Solyc08g075490	SlCCD4b	13	2	1	2	1
CKAN_02546900	CkNCED6a	13	1	0	1	0
CKAN_02675300	CkNCED6b	13	1	0	1	0
CKAN_02675200	CkNCED6c	13	1	0	1	0
AT3G24220	AtNCED6	13	1	0	1	1
Solyc05g053530.1	SlNCED6	13	1	0	1	0
VIT_205s0051g00670	VvNCED6	13	1	0	1	0
scaffold00039.158	AtrNCED1	14	1	0	1	0
LOC_Os07g05940	OsNCED1	13	1	0	1	2
Sobic.002G037400	SbNCED1	13	1	0	1	0
Zm00001d007876	ZmNCED1a	13	1	0	1	0
Zm00001d018819	ZmNCED1b	13	1	0	1	1
LOC_Os12g42280	OsNCED2	13	1	0	1	2
Zm00001d041319	ZmNCED2a	13	1	0	1	0
Zm00001d031086	ZmNCED2b	13	2	1	2	0
LOC_Os03g44380	OsNCED3	13	1	0	1	2
Sobic.001G155300	SbNCED2	13	1	0	1	0
Zm00001d013689	ZmNCED3a	13	1	0	1	0
Zm00001d033222	ZmNCED3b	13	1	0	1	0
scaffold00092.158	AtrNCED3	13	1	0	1	0
Lchi24696	LcNCED3a	12	2	1	2	0
Lchi30590	LcNCED3b	13	2	1	2	0
CKAN_01784800	CkNCED3c	11	1	0	1	0
CKAN_01050200	CkNCED3a	13	1	0	1	0
CKAN_01473400	CkNCED3b	13	1	0	1	0
AT1G78390	AtNCED9	13	1	0	1	1
AT4G18350	AtNCED2	13	1	0	1	2
AT1G30100	AtNCED5	13	1	0	1	2
Solyc07g056570.1	SlNCED3a	14	1	0	1	0
AT3G14440	AtNCED3	13	1	0	1	2
VIT_219s0093g00550	VvNCED3a	13	1	0	1	0
Solyc08g016720.1	SlNCED3b	13	1	0	1	0
VIT_210s0003g03750	VvNCED3b	13	1	0	1	0

## Sheet: Cis-acting elements
Gene ID	Gene Name	Start	End	Element type
Lchi06042	LcCCD7	841	890	Abscisic acid responsive element	Gene ID	Gene Name	Abscisic acid responsive element	Auxin responsive element	Defense and stress responsive element	Element related to meristem expression	Gibberellin-responsive element	Light responsive element	Low-temperature responsive element	MeJA-responsive element	MYB binding site involved in drought-inducibility	MYBHv1 binding site	Salicylic acid responsive element	Total
Lchi06042	LcCCD7	843	889	Abscisic acid responsive element	Lchi24696	LcNCED3a	5	0	0	0	0	18	0	4	0	2	0	29
Lchi06042	LcCCD7	844	889	Abscisic acid responsive element	Lchi30590	LcNCED3b	5	0	1	1	0	14	2	2	1	1	0	27
Lchi06122	LcCCD1b	623	668	Abscisic acid responsive element	Lchi06123	LcCCD1a	2	0	1	1	0	12	0	2	0	1	0	19
Lchi06122	LcCCD1b	1387	1432	Abscisic acid responsive element	Lchi06122	LcCCD1b	2	0	1	2	1	6	0	4	0	0	0	16
Lchi06123	LcCCD1a	366	411	Abscisic acid responsive element	Lchi08467	LcCCD4a	2	0	0	0	2	9	1	6	0	4	0	24
Lchi06123	LcCCD1a	1092	1137	Abscisic acid responsive element	Lchi23418	LcCCD4b	3	0	1	0	1	11	3	6	0	0	1	26
Lchi08467	LcCCD4a	575	620	Abscisic acid responsive element	Lchi06042	LcCCD7	3	3	2	0	4	6	2	18	2	1	0	41
Lchi08467	LcCCD4a	1335	1380	Abscisic acid responsive element	Lchi08924	LcCCD8	6	1	0	0	3	15	2	6	0	0	1	34
Lchi08901	LcCCDLb	598	644	Abscisic acid responsive element	Lchi08902	LcCCDLa	2	2	1	2	3	8	0	10	1	0	3	32
Lchi08901	LcCCDLb	599	644	Abscisic acid responsive element	Lchi08901	LcCCDLb	3	2	1	0	0	11	0	0	1	1	2	21
Lchi08901	LcCCDLb	858	903	Abscisic acid responsive element		Total	33	8	8	6	14	110	10	58	5	10	7	269
Lchi08902	LcCCDLa	933	978	Abscisic acid responsive element
Lchi08902	LcCCDLa	1894	1939	Abscisic acid responsive element
Lchi08924	LcCCD8	103	149	Abscisic acid responsive element
Lchi08924	LcCCD8	104	149	Abscisic acid responsive element
Lchi08924	LcCCD8	159	204	Abscisic acid responsive element
Lchi08924	LcCCD8	532	577	Abscisic acid responsive element
Lchi08924	LcCCD8	898	943	Abscisic acid responsive element
Lchi08924	LcCCD8	1775	1820	Abscisic acid responsive element
Lchi23418	LcCCD4b	540	585	Abscisic acid responsive element
Lchi23418	LcCCD4b	1446	1491	Abscisic acid responsive element
Lchi23418	LcCCD4b	1859	1904	Abscisic acid responsive element
Lchi24696	LcNCED3a	1259	1304	Abscisic acid responsive element
Lchi24696	LcNCED3a	1635	1680	Abscisic acid responsive element
Lchi24696	LcNCED3a	1788	1837	Abscisic acid responsive element
Lchi24696	LcNCED3a	1790	1836	Abscisic acid responsive element
Lchi24696	LcNCED3a	1791	1836	Abscisic acid responsive element
Lchi30590	LcNCED3b	515	561	Abscisic acid responsive element
Lchi30590	LcNCED3b	516	561	Abscisic acid responsive element
Lchi30590	LcNCED3b	705	750	Abscisic acid responsive element
Lchi30590	LcNCED3b	1432	1478	Abscisic acid responsive element
Lchi30590	LcNCED3b	1433	1478	Abscisic acid responsive element
Lchi06042	LcCCD7	473	520	Auxin responsive element
Lchi08901	LcCCDLb	941	988	Auxin responsive element
Lchi08901	LcCCDLb	1367	1414	Auxin responsive element
Lchi08902	LcCCDLa	586	633	Auxin responsive element
Lchi08902	LcCCDLa	855	902	Auxin responsive element
Lchi08924	LcCCD8	355	402	Auxin responsive element
Lchi06042	LcCCD7	925	971	Auxin-responsive element
Lchi06042	LcCCD7	1899	1945	Auxin-responsive element
Lchi06042	LcCCD7	1294	1343	Defense and stress responsive element
Lchi06042	LcCCD7	1337	1386	Defense and stress responsive element
Lchi06122	LcCCD1b	640	689	Defense and stress responsive element
Lchi06123	LcCCD1a	1445	1494	Defense and stress responsive element
Lchi08901	LcCCDLb	267	316	Defense and stress responsive element
Lchi08902	LcCCDLa	434	483	Defense and stress responsive element
Lchi23418	LcCCD4b	703	752	Defense and stress responsive element
Lchi30590	LcNCED3b	1440	1489	Defense and stress responsive element
Lchi06122	LcCCD1b	249	295	Element related to meristem expression
Lchi06122	LcCCD1b	1316	1362	Element related to meristem expression
Lchi06123	LcCCD1a	1021	1067	Element related to meristem expression
Lchi08902	LcCCDLa	1581	1627	Element related to meristem expression
Lchi08902	LcCCDLa	1762	1808	Element related to meristem expression
Lchi30590	LcNCED3b	624	670	Element related to meristem expression
Lchi06042	LcCCD7	871	918	Gibberellin-responsive element
Lchi06042	LcCCD7	1067	1114	Gibberellin-responsive element
Lchi06042	LcCCD7	1682	1729	Gibberellin-responsive element
Lchi06042	LcCCD7	1513	1560	Gibberellin-responsive element
Lchi06122	LcCCD1b	1310	1357	Gibberellin-responsive element
Lchi08467	LcCCD4a	1706	1753	Gibberellin-responsive element
Lchi08467	LcCCD4a	1729	1776	Gibberellin-responsive element
Lchi08902	LcCCDLa	185	232	Gibberellin-responsive element
Lchi08902	LcCCDLa	722	769	Gibberellin-responsive element
Lchi08902	LcCCDLa	1432	1479	Gibberellin-responsive element
Lchi08924	LcCCD8	948	995	Gibberellin-responsive element
Lchi08924	LcCCD8	1492	1539	Gibberellin-responsive element
Lchi08924	LcCCD8	1568	1615	Gibberellin-responsive element
Lchi23418	LcCCD4b	1935	1982	Gibberellin-responsive element
Lchi06042	LcCCD7	843	889	Light responsive element
Lchi06042	LcCCD7	842	891	Light responsive element
Lchi06042	LcCCD7	843	889	Light responsive element
Lchi06042	LcCCD7	949	995	Light responsive element
Lchi06042	LcCCD7	1312	1361	Light responsive element
Lchi06042	LcCCD7	222	269	Light responsive element
Lchi06122	LcCCD1b	622	668	Light responsive element
Lchi06122	LcCCD1b	1386	1432	Light responsive element
Lchi06122	LcCCD1b	471	521	Light responsive element
Lchi06122	LcCCD1b	1616	1662	Light responsive element
Lchi06122	LcCCD1b	579	627	Light responsive element
Lchi06122	LcCCD1b	1366	1414	Light responsive element
Lchi06123	LcCCD1a	365	411	Light responsive element
Lchi06123	LcCCD1a	1091	1137	Light responsive element
Lchi06123	LcCCD1a	12	58	Light responsive element
Lchi06123	LcCCD1a	275	324	Light responsive element
Lchi06123	LcCCD1a	464	512	Light responsive element
Lchi06123	LcCCD1a	1890	1938	Light responsive element
Lchi06123	LcCCD1a	1904	1950	Light responsive element
Lchi06123	LcCCD1a	370	417	Light responsive element
Lchi06123	LcCCD1a	1705	1754	Light responsive element
Lchi06123	LcCCD1a	197	250	Light responsive element
Lchi06123	LcCCD1a	987	1040	Light responsive element
Lchi06123	LcCCD1a	1137	1185	Light responsive element
Lchi08467	LcCCD4a	572	621	Light responsive element
Lchi08467	LcCCD4a	1335	1381	Light responsive element
Lchi08467	LcCCD4a	574	620	Light responsive element
Lchi08467	LcCCD4a	630	676	Light responsive element
Lchi08467	LcCCD4a	1489	1539	Light responsive element
Lchi08467	LcCCD4a	1087	1133	Light responsive element
Lchi08467	LcCCD4a	324	374	Light responsive element
Lchi08467	LcCCD4a	317	365	Light responsive element
Lchi08467	LcCCD4a	1750	1797	Light responsive element
Lchi08901	LcCCDLb	598	644	Light responsive element
Lchi08901	LcCCDLb	858	904	Light responsive element
Lchi08901	LcCCDLb	598	644	Light responsive element
Lchi08901	LcCCDLb	76	122	Light responsive element
Lchi08901	LcCCDLb	1061	1107	Light responsive element
Lchi08901	LcCCDLb	1550	1599	Light responsive element
Lchi08901	LcCCDLb	898	946	Light responsive element
Lchi08901	LcCCDLb	760	806	Light responsive element
Lchi08901	LcCCDLb	1736	1782	Light responsive element
Lchi08901	LcCCDLb	117	164	Light responsive element
Lchi08901	LcCCDLb	1325	1375	Light responsive element
Lchi08902	LcCCDLa	727	773	Light responsive element
Lchi08902	LcCCDLa	735	781	Light responsive element
Lchi08902	LcCCDLa	933	979	Light responsive element
Lchi08902	LcCCDLa	1894	1940	Light responsive element
Lchi08902	LcCCDLa	1318	1364	Light responsive element
Lchi08902	LcCCDLa	112	159	Light responsive element
Lchi08902	LcCCDLa	1680	1727	Light responsive element
Lchi08902	LcCCDLa	16	64	Light responsive element
Lchi08924	LcCCD8	103	149	Light responsive element
Lchi08924	LcCCD8	898	944	Light responsive element
Lchi08924	LcCCD8	103	149	Light responsive element
Lchi08924	LcCCD8	158	204	Light responsive element
Lchi08924	LcCCD8	531	579	Light responsive element
Lchi08924	LcCCD8	532	578	Light responsive element
Lchi08924	LcCCD8	1773	1821	Light responsive element
Lchi08924	LcCCD8	1774	1820	Light responsive element
Lchi08924	LcCCD8	1682	1728	Light responsive element
Lchi08924	LcCCD8	824	873	Light responsive element
Lchi08924	LcCCD8	709	759	Light responsive element
Lchi08924	LcCCD8	1064	1113	Light responsive element
Lchi08924	LcCCD8	1496	1546	Light responsive element
Lchi08924	LcCCD8	1028	1074	Light responsive element
Lchi08924	LcCCD8	1976	2022	Light responsive element
Lchi23418	LcCCD4b	540	586	Light responsive element
Lchi23418	LcCCD4b	1446	1492	Light responsive element
Lchi23418	LcCCD4b	1859	1905	Light responsive element
Lchi23418	LcCCD4b	812	858	Light responsive element
Lchi23418	LcCCD4b	948	994	Light responsive element
Lchi23418	LcCCD4b	1504	1550	Light responsive element
Lchi23418	LcCCD4b	382	432	Light responsive element
Lchi23418	LcCCD4b	606	653	Light responsive element
Lchi23418	LcCCD4b	108	154	Light responsive element
Lchi23418	LcCCD4b	315	361	Light responsive element
Lchi23418	LcCCD4b	707	753	Light responsive element
Lchi24696	LcNCED3a	1790	1836	Light responsive element
Lchi24696	LcNCED3a	1259	1305	Light responsive element
Lchi24696	LcNCED3a	1635	1681	Light responsive element
Lchi24696	LcNCED3a	1788	1837	Light responsive element
Lchi24696	LcNCED3a	1790	1836	Light responsive element
Lchi24696	LcNCED3a	733	780	Light responsive element
Lchi24696	LcNCED3a	734	780	Light responsive element
Lchi24696	LcNCED3a	43	89	Light responsive element
Lchi24696	LcNCED3a	816	862	Light responsive element
Lchi24696	LcNCED3a	381	430	Light responsive element
Lchi24696	LcNCED3a	1719	1771	Light responsive element
Lchi24696	LcNCED3a	1346	1393	Light responsive element
Lchi24696	LcNCED3a	1903	1950	Light responsive element
Lchi24696	LcNCED3a	379	428	Light responsive element
Lchi24696	LcNCED3a	381	430	Light responsive element
Lchi24696	LcNCED3a	1788	1837	Light responsive element
Lchi24696	LcNCED3a	1789	1838	Light responsive element
Lchi24696	LcNCED3a	994	1047	Light responsive element
Lchi30590	LcNCED3b	515	561	Light responsive element
Lchi30590	LcNCED3b	1432	1478	Light responsive element
Lchi30590	LcNCED3b	513	562	Light responsive element
Lchi30590	LcNCED3b	515	561	Light responsive element
Lchi30590	LcNCED3b	705	751	Light responsive element
Lchi30590	LcNCED3b	1431	1480	Light responsive element
Lchi30590	LcNCED3b	1432	1478	Light responsive element
Lchi30590	LcNCED3b	1672	1722	Light responsive element
Lchi30590	LcNCED3b	513	562	Light responsive element
Lchi30590	LcNCED3b	504	553	Light responsive element
Lchi30590	LcNCED3b	1312	1359	Light responsive element
Lchi30590	LcNCED3b	1357	1404	Light responsive element
Lchi30590	LcNCED3b	1659	1706	Light responsive element
Lchi30590	LcNCED3b	291	339	Light responsive element
Lchi06042	LcCCD7	1354	1400	Low-temperature responsive element
Lchi06042	LcCCD7	1993	2039	Low-temperature responsive element
Lchi08467	LcCCD4a	733	779	Low-temperature responsive element
Lchi08924	LcCCD8	233	279	Low-temperature responsive element
Lchi08924	LcCCD8	653	699	Low-temperature responsive element
Lchi23418	LcCCD4b	158	204	Low-temperature responsive element
Lchi23418	LcCCD4b	466	512	Low-temperature responsive element
Lchi23418	LcCCD4b	988	1034	Low-temperature responsive element
Lchi30590	LcNCED3b	864	910	Low-temperature responsive element
Lchi30590	LcNCED3b	1691	1737	Low-temperature responsive element
Lchi06042	LcCCD7	229	274	MeJA-responsive element
Lchi06042	LcCCD7	419	464	MeJA-responsive element
Lchi06042	LcCCD7	962	1007	MeJA-responsive element
Lchi06042	LcCCD7	1102	1147	MeJA-responsive element
Lchi06042	LcCCD7	1198	1243	MeJA-responsive element
Lchi06042	LcCCD7	1254	1299	MeJA-responsive element
Lchi06042	LcCCD7	1470	1515	MeJA-responsive element
Lchi06042	LcCCD7	1643	1688	MeJA-responsive element
Lchi06042	LcCCD7	1873	1918	MeJA-responsive element
Lchi06042	LcCCD7	229	274	MeJA-responsive element
Lchi06042	LcCCD7	419	464	MeJA-responsive element
Lchi06042	LcCCD7	962	1007	MeJA-responsive element
Lchi06042	LcCCD7	1102	1147	MeJA-responsive element
Lchi06042	LcCCD7	1198	1243	MeJA-responsive element
Lchi06042	LcCCD7	1254	1299	MeJA-responsive element
Lchi06042	LcCCD7	1470	1515	MeJA-responsive element
Lchi06042	LcCCD7	1643	1688	MeJA-responsive element
Lchi06042	LcCCD7	1873	1918	MeJA-responsive element
Lchi06122	LcCCD1b	-1	44	MeJA-responsive element
Lchi06122	LcCCD1b	105	150	MeJA-responsive element
Lchi06122	LcCCD1b	-1	44	MeJA-responsive element
Lchi06122	LcCCD1b	105	150	MeJA-responsive element
Lchi06123	LcCCD1a	619	664	MeJA-responsive element
Lchi06123	LcCCD1a	619	664	MeJA-responsive element
Lchi08467	LcCCD4a	619	664	MeJA-responsive element
Lchi08467	LcCCD4a	1777	1822	MeJA-responsive element
Lchi08467	LcCCD4a	1890	1935	MeJA-responsive element
Lchi08467	LcCCD4a	619	664	MeJA-responsive element
Lchi08467	LcCCD4a	1777	1822	MeJA-responsive element
Lchi08467	LcCCD4a	1890	1935	MeJA-responsive element
Lchi08902	LcCCDLa	632	677	MeJA-responsive element
Lchi08902	LcCCDLa	762	807	MeJA-responsive element
Lchi08902	LcCCDLa	908	953	MeJA-responsive element
Lchi08902	LcCCDLa	935	980	MeJA-responsive element
Lchi08902	LcCCDLa	1872	1917	MeJA-responsive element
Lchi08902	LcCCDLa	632	677	MeJA-responsive element
Lchi08902	LcCCDLa	762	807	MeJA-responsive element
Lchi08902	LcCCDLa	908	953	MeJA-responsive element
Lchi08902	LcCCDLa	935	980	MeJA-responsive element
Lchi08902	LcCCDLa	1872	1917	MeJA-responsive element
Lchi08924	LcCCD8	157	202	MeJA-responsive element
Lchi08924	LcCCD8	383	428	MeJA-responsive element
Lchi08924	LcCCD8	1794	1839	MeJA-responsive element
Lchi08924	LcCCD8	157	202	MeJA-responsive element
Lchi08924	LcCCD8	383	428	MeJA-responsive element
Lchi08924	LcCCD8	1794	1839	MeJA-responsive element
Lchi23418	LcCCD4b	143	188	MeJA-responsive element
Lchi23418	LcCCD4b	345	390	MeJA-responsive element
Lchi23418	LcCCD4b	655	700	MeJA-responsive element
Lchi23418	LcCCD4b	143	188	MeJA-responsive element
Lchi23418	LcCCD4b	345	390	MeJA-responsive element
Lchi23418	LcCCD4b	655	700	MeJA-responsive element
Lchi24696	LcNCED3a	1427	1472	MeJA-responsive element
Lchi24696	LcNCED3a	1524	1569	MeJA-responsive element
Lchi24696	LcNCED3a	1427	1472	MeJA-responsive element
Lchi24696	LcNCED3a	1524	1569	MeJA-responsive element
Lchi30590	LcNCED3b	559	604	MeJA-responsive element
Lchi30590	LcNCED3b	559	604	MeJA-responsive element
Lchi08901	LcCCDLb	221	267	MYB binding site involved in drought-inducibility
Lchi08902	LcCCDLa	312	358	MYB binding site involved in drought-inducibility
Lchi30590	LcNCED3b	1968	2014	MYB binding site involved in drought-inducibility
Lchi06042	LcCCD7	126	173	MYB binding site involved in light responsiveness
Lchi06042	LcCCD7	195	242	MYB binding site involved in light responsiveness
Lchi06042	LcCCD7	289	335	MYBHv1 binding site
Lchi06123	LcCCD1a	108	154	MYBHv1 binding site
Lchi08467	LcCCD4a	726	772	MYBHv1 binding site
Lchi08467	LcCCD4a	1473	1519	MYBHv1 binding site
Lchi08467	LcCCD4a	1645	1691	MYBHv1 binding site
Lchi08467	LcCCD4a	1938	1984	MYBHv1 binding site
Lchi08901	LcCCDLb	578	624	MYBHv1 binding site
Lchi24696	LcNCED3a	1527	1573	MYBHv1 binding site
Lchi24696	LcNCED3a	1588	1634	MYBHv1 binding site
Lchi30590	LcNCED3b	693	739	MYBHv1 binding site
Lchi08901	LcCCDLb	276	325	Salicylic acid responsive element
Lchi08901	LcCCDLb	1285	1334	Salicylic acid responsive element
Lchi08902	LcCCDLa	90	139	Salicylic acid responsive element
Lchi08902	LcCCDLa	618	667	Salicylic acid responsive element
Lchi08902	LcCCDLa	886	935	Salicylic acid responsive element
Lchi08924	LcCCD8	1341	1390	Salicylic acid responsive element
Lchi23418	LcCCD4b	1231	1280	Salicylic acid responsive element
