# Supplementary material for: Genome-Wide Identification and Expression Analysis of CCO Gene Family in Liriodendron chinense
Source: Plants (Basel). 2023 May 14;12(10):1975. doi: 10.3390/plants12101975 (PMC10220847; doi:10.3390/plants12101975)
Supplement: Supplementary file 1 [file plants-12-01975-s001.zip › Supplementary Table S2.xlsx]

## Sheet: search numbers
Type	search numbers
organs	SRR8101040
	SRR8101041
	SRR8101042
	SRR8101043
	SRR9945429
	SRR9945430
	SRR9945433
	SRR9948913
	SRR9948914
	SRR9948915
	SRR9948916
	SRR9948917
	SRR9948918
	SRR9948919
	SRR9949005
	SRR9949006
	SRR9949007
	SRR9949008
	SRR9949009
	SRR9949010
high temperature	PRJNA679089
drought	PRJNA679101

## Sheet: Organs
Name	bract_1	bract_2	bract_3	leaf_1	leaf_2	shoot_apex_1	shoot_apex_2	shoot_apex_3	sepal_1	sepal_2	stamen_1	stamen_2	pistil_1	pistil_2	petal_1	petal_2
Lchi23418	16.3085	19.891	19.718	61.9024	51.1118	0.953572	0.457284	1.33762	0.824675	0.996881	0.927819	1.1123	0.369094	0.507809	0.389467	0.881549
Lchi06122	161.817	189.239	200.504	306.643	268.365	89.639	72.9379	77.4519	136.154	99.7264	44.4692	44.0372	49.1748	37.6919	96.6746	77.2313
Lchi06123	9.76551	5.19824	6.27449	2.53312	2.54343	21.9783	22.0144	19.4205	2.75249	3.46157	21.3393	22.7221	8.29125	10.6913	9.04093	8.43097
Lchi24696	0.249058	0	0.638534	7.70228	5.03428	11.6527	35.7865	15.0971	8.39226	0.900557	4.7071	9.19589	28.9735	26.9784	0.588108	0.237442
Lchi08467	3.4449	2.33928	4.73164	10.7592	6.71147	2.10302	3.01754	2.52931	2.75972	1.44489	6.50795	9.16034	1.60089	1.61735	2.84985	4.37308
Lchi06042	0	0	0.022472	0	0	0.020215	0.286152	0.121362	0	0	0.124215	0.825741	0.364553	0.22707	0	0
Lchi30590	25.4333	6.66836	12.209	43.1394	7.30434	48.8185	23.9063	18.4626	2.40074	12.6599	4.46873	6.40783	2.39401	7.9652	1.0172	2.73403
Lchi08901	0	0	0	0	0	0	0	0	0	0	0	0	0	0	0	0
Lchi08902	0.026668	0	0	0	0	0	0	0	0	0	0	0.014862	0	0.066836	0	0
Lchi08924	0	0	0	0	0	0	0	0.040501	0	0	0.017301	0.067332	0.182608	0.15156	0	0

## Sheet: Somatic
Gene ID	ES1_1	ES1_2	ES1_3	ES2_1	ES2_2	ES2_3	ES3_1	ES3_2	ES3_3	ES4_1	ES4_2	ES4_3	ES5_1	ES5_2	ES5_3	ES6_1	ES6_2	ES6_3	ES7_1	ES7_2	ES7_3	ES8_1	ES8_2	ES8_3	ES9_1	ES9_2	ES9_3	PEMs_1	PEMs_2	PEMs_3	PL_1	PL_2	PL_3
Lchi23418	1.01	0.47	0.62	0.7	0.27	0.53	0.17	0	0.11	0	0	0	0.66	0.53	0.26	0.43	0.47	0.41	0.16	0.84	0.31	0.47	0.27	0.37	1.47	0.85	1.01	1.09	0.87	1.1	16.93	18.81	17.74
Lchi06122	13.46	14.11	11.96	14.28	13.14	13.61	28.85	23.37	25.95	41.45	41.4	41.97	14.55	18.21	16.65	14.7	16.12	17.55	19.47	16.69	17.72	19.2	19.65	19.49	35.44	35.41	36	17.91	17.71	18.48	55.8	53.07	54.69
Lchi30590	0	0.81	0.27	0.31	0.51	0.37	0	0.19	0.2	1.14	0.26	0.92	1	1.16	0.24	3.4	3.51	2.09	12.25	11.01	11.89	27.89	23.57	25.34	91.08	82.8	91.95	0.06	0	0.18	82.66	83.86	82.51
Lchi06123	14.51	14.42	14.8	10.69	11	9.49	8.08	8.28	7.57	6	5.81	5.16	15.79	15.98	17.57	14.64	14.56	14.88	22.32	24.9	23.32	25.45	30.6	28.19	27.42	28.66	29.11	28.24	32.23	31.6	34.75	33.77	31.23
Lchi24696	0.09	0.35	0.26	0	0.19	0	0.13	0	0	0	0	0	0.4	0.42	0.24	3.67	1.95	3.76	1.6	2.09	2.5	2	1.71	2.05	5.96	3.55	5	0	0.06	0	2.44	1.87	1.52
Lchi08467	1.48	2.71	2.58	1.27	1.56	2.74	0.35	0.53	0.09	0.18	0	0.09	2.55	2.15	1.42	2.71	3.29	2.76	1.41	1.34	1.87	2.69	2.38	2.35	1.58	0.93	1.52	5.28	6.11	5.28	8.14	8.53	6.56
Lchi06042	2.79	2.3	2.29	3.31	2.24	2.4	0.21	0.17	0.82	0.04	0.61	0.34	4.32	4.18	3.82	3.88	4.13	4.88	4.41	3.76	3.69	4.36	3.65	3.04	4.55	5.66	4.19	1.6	1.89	2.06	7.75	7.49	6.76
Lchi08901	NA	NA	NA	NA	NA	NA	NA	NA	NA	NA	NA	NA	NA	NA	NA	NA	NA	NA	NA	NA	NA	NA	NA	NA	NA	NA	NA	NA	NA	NA	NA	NA	NA
Lchi08902	0.37	0.06	0.06	0	0	0.05	0	0	0	0	0	0	0.04	0.05	0	0.05	0	0	0.05	0.1	0	0.57	0.73	0.5	1.44	0.87	1.87	0	0	0.12	3.55	3.49	3.11
Lchi08924	1.13	2.75	2.18	0.33	0.06	0.33	0.06	0.06	0	0.24	0.12	0	4.26	5.36	5.88	4.51	4.88	3.44	4.02	3.73	3.95	6.89	7.1	7.53	15.4	13.56	12.8	0.33	0.59	0.54	21.4	22.74	24.87

## Sheet: Heat
gene_id	H_0h_1	H_0h_2	H_0h_3	H_1h_1	H_1h_2	H_1h_3	H_3h_1	H_3h_2	H_3h_3	H_6h_1	H_6h_2	H_6h_3	H_12h_1	H_12h_2	H_12h_3	H_24_1	H_24h_2	H_24h_3	H_72h_1	H_72h_2	H_72h_3
Lchi23418	181.456	306.362	263.801	31.7327	40.6656	25.2948	78.7533	139.396	120.935	33.4324	56.7494	19.8219	28.9876	28.1775	8.32224	2.44242	1.57401	2.75572	7.3408	6.28797	4.3451
Lchi06122	296.071	344.503	350.809	280.795	390.804	233.354	259.216	382.275	334.849	191.775	152.286	71.2153	143.516	128.296	86.6202	269.932	192.396	215.252	235.681	216.622	263.975
Lchi30590	24.8085	42.1991	32.3653	3.49124	0.933922	1.39982	6.25716	3.88848	1.91852	2.42546	1.38094	3.56477	5.08989	5.29235	11.1922	279.709	167.975	122.1	17.7948	9.3108	10.0185
Lchi06123	5.18557	4.82286	5.03011	6.35433	8.41664	3.87315	4.84239	6.07872	6.56904	10.1511	5.79435	9.2332	8.41726	11.1618	8.37144	11.5156	10.9784	11.295	18.5152	17.105	29.8132
Lchi24696	22.7718	55.8971	44.4367	0.0796243	0.549536	0.4576	12.7034	8.4862	6.93796	3.54464	2.15297	4.203	8.0046	4.03166	3.14274	0.443149	0.126103	0.228953	1.60736	1.97612	0.545839
Lchi08467	14.5347	24.1248	17.7773	7.88672	6.29307	4.28749	25.6493	48.5265	50.0525	35.5838	32.3499	13.7225	13.6636	5.8926	7.09465	2.69616	1.23778	3.371	2.28317	1.14011	2.08744
Lchi06042	0	0	0	0	0	0	0	0	0	0	0	0	0	0	0	0.0865904	0	0	0	0	0
Lchi08901	0	0	0	0	0	0	0	0	0	0	0	0	0	0	0	0	0	0	0	0	0
Lchi08902	0	0	0	0	0	0	0	0	0	0	0	0	0	0	0	0	0	0	0	0	0
Lchi08924	0.042382	0.0433038	0.0416454	0	0	0	0	0	0	0	0	0	0	0	0	0	0	0	0.242744	0.315158	0

## Sheet: Cold
geneID	C_0h_1	C_0h_2	C_0h_3	C_12h_1	C_12h_2	C_12h_3	C_12h_4	C_24h_1	C_24h_2	C_24h_3	C_48h_1	C_48h_2	C_48h_3
Lchi23418	335.906	117.354	399.537	37.744	80.5422	66.4596	92.6811	30.4847	208.163	28.7671	65.4983	102.133	71.9923
Lchi06122	296.019	286.255	267.707	292.694	302.624	283.643	295.869	357.232	393.016	618.96	288.549	377.027	375.487
Lchi30590	5.77747	2.31732	22.2978	121.399	23.8171	41.2647	61.6143	101.206	196.8	144.764	163.184	65.2869	35.8508
Lchi06123	8.00669	9.20103	6.0114	8.04899	7.29473	6.16627	14.3975	7.42066	12.5313	14.4052	6.96855	8.26175	7.96809
Lchi24696	29.5614	15.2483	34.8176	5.15799	8.33744	7.31259	6.73987	3.68956	6.62565	5.85747	5.65736	0.955621	2.27459
Lchi08467	23.6089	37.1892	34.0803	0.607898	34.106	4.97083	1.12767	1.07571	6.92709	9.70063	5.17537	1.97194	0.60891
Lchi06042	0	0	0	0	0	0	0	0	0	0.213389	0	0	0
Lchi08901	0	0	0	0	0	0	0	0	0	0	0	0	0
Lchi08902	0	0	0	0	0	0	0	0	0	0	0	0	0
Lchi08924	0	0	0	0.330079	0.0288844	0	0.0865886	0.101371	0	0	0.150592	0.0736624	0.270514

## Sheet: Drought
gene_id	D_0h_1	D_0h_2	D_0h_3	D_1h_1	D_1h_2	D_1h_3	D_3h_1	D_3h_2	D_3h_3	D_6h_1	D_6h_2	D_6h_3	D_12h_1	D_12h_2	D_12h_3	D_24h_1	D_24h_2	D_24h_3	D_72h_1	D_72h_2	D_72h_3
Lchi23418	181.456	306.362	263.801	268.813	125.608	203.015	252.588	111.463	95.2774	304.833	488.693	160.627	218.457	174.765	421.45	138.181	79.7686	128.134	120.783	316.489	218.803
Lchi06122	296.071	344.503	350.809	501.66	426.879	527.37	356.782	311.461	459.942	454.648	474.909	450.628	468.577	157.528	371.941	528.039	686.563	828.275	536.792	556.757	537.731
Lchi30590	24.8085	42.1991	32.3653	11.6587	17.4956	22.3648	28.1207	11.9174	6.2527	12.7066	11.4605	4.95233	4.72875	68.1591	20.9726	12.1358	45.0948	10.3258	5.15183	10.3059	10.543
Lchi06123	5.18557	4.82286	5.03011	6.90192	5.9119	5.31673	4.09709	4.81765	5.43353	4.09651	4.02827	2.75753	4.64059	7.97239	7.0789	3.59768	2.8237	4.14425	6.25283	7.47081	7.66642
Lchi24696	22.7718	55.8971	44.4367	17.6304	23.5864	28.4763	12.3771	4.69265	3.55749	3.21268	5.37337	4.98342	8.31544	2.19779	14.8818	7.66733	20.7742	6.23165	8.02436	4.24299	7.56103
Lchi08467	14.5347	24.1248	17.7773	25.6428	8.18042	20.6693	19.6533	11.3771	6.32806	48.8006	53.8821	68.2294	62.6075	6.23854	20.3891	19.6064	6.83762	20.1576	31.4926	43.2644	21.1554
Lchi06042	0	0	0	0	0	0	0	0	0	0	0	0	0	0	0	0	0	0	0	0	0
Lchi08901	0	0	0	0	0	0	0	0	0	0	0	0	0	0	0	0	0	0	0	0	0
Lchi08902	0	0	0	0	0	0	0	0	0	0	0	0	0	0	0	0	0	0	0	0	0
Lchi08924	0.042382	0.0433038	0.0416454	0	0	0	0	0	0	0	0.0414197	0	0	0.035051	0	0.035285	0	0	0	0	0
