# Supplementary material for: Genome-Wide Identification and Expression Analysis of CCO Gene Family in Liriodendron chinense
Source: Plants (Basel). 2023 May 14;12(10):1975. doi: 10.3390/plants12101975 (PMC10220847; doi:10.3390/plants12101975)
Supplement: Supplementary file 1 [file plants-12-01975-s001.zip › Supplementary Table S3.xlsx]

## Sheet: Sheet1
LcNCED3b	COLD						PEG
	Root			Leaf			Root			Leaf
		Relative expression	Multiple comparison		Relative expression	Multiple comparison		Relative expression	Multiple comparison		Relative expression	Multiple comparison
	CK_R_0h	0.99539	d	CK_L_0h	1.05214	d	CK_R_0h	0.99539	c	CK_L_0h	1.05214	e
		1.00231			0.954842			1.00231			0.954842
		1.00231			0.99539			1.00231			0.99539
	COLD_R_6h	1.18019	d	COLD_L_6h	7.67439	c	PEG_R_6h	116.655	a	PEG_L_6h	115.913	a
		1.1559			6.68094			115.849			126.843
		1.16394			6.06309			119.934			114.317
	COLD_R_12h	4.58558	a	COLD_L_12h	18.0202	a	PEG_R_12h	94.1038	a	PEG_L_12h	64.8452	b
		3.99198			19.7194			105.872			65.2962
		4.24895			19.8565			123.313			62.2036
	COLD_R_24h	1.65728	c	COLD_L_24h	0.754257	d	PEG_R_24h	24.7592	b	PEG_L_24h	57.5123	c
		1.77623			0.738734			22.9416			53.6608
		1.85166			0.802808			22.0071			54.0341
	COLD_R_48h	2.71859	b	COLD_L_48h	9.17447	b	PEG_R_48h	19.3542	b	PEG_L_48h	34.8803	d
		2.79502			9.23828			19.2205			36.3615
		2.68116			9.30254			18.0581			35.3672
LcNCED3a	COLD						PEG
	Root			Leaf			Root			Leaf
		Relative expression	Multiple comparison		Relative expression	Multiple comparison		Relative expression	Multiple comparison		Relative expression	Multiple comparison
	CK_R_0h	0.842842	a	CK_L_0h	1.10701	a	CK_R_0h	0.842842	b	CK_L_0h	1.10701	a
		1.11214			0.886791			1.11214			0.886791
		1.06683			1.01866			1.06683			1.01866
	COLD_R_6h	0.729241	b	COLD_L_6h	1.05556	a	PEG_R_6h	4.33025	a	PEG_L_6h	0.164663	b
		0.674163			1.1511			4.01236			0.204134
		0.835289			1.03442			3.61614			0.175263
	COLD_R_12h	1.06825	a	COLD_L_12h	0.450673	b	PEG_R_12h	5.50863	a	PEG_L_12h	0.104279	b
		1.23391			0.401363			5.94507			0.105734
		0.786075			0.319311			3.53496			0.085883
	COLD_R_24h	0.770387	a	COLD_L_24h	0.222892	c	PEG_R_24h	1.03814	b	PEG_L_24h	0.0303923	c
		0.81313			0.234345			1.16796			0.0289528
		0.817266			0.21161			1.10496			0.0253802
	COLD_R_48h	0.602661	b	COLD_L_48h	0.0444196	d	PEG_R_48h	0.611979	b	PEG_L_48h	0.0210018	c
		0.593404			0.0498759			0.688512			0.0215923
		0.563567			0.0502369			0.722742			0.0271418
